# Supplementary material for: Perspectives and Attitudes towards the Functional and Safety Aspects of Seaweeds for Edible Applications in India
Source: Foods. 2021 Dec 6;10(12):3026. doi: 10.3390/foods10123026 (PMC8702041; doi:10.3390/foods10123026)
Supplement: Supplementary file 1 [file foods-10-03026-s001.zip]

Archive with 1 entries (1 files):
- foods-1393084-supplementary.pdf
